# Supplementary material for: Seasonal and Environmental Influences on the Gut Microbiota of South China Tigers (Panthera tigris amoyensis)
Source: Animals (Basel). 2025 May 19;15(10):1471. doi: 10.3390/ani15101471 (PMC12108431; doi:10.3390/ani15101471)
Supplement: Supplementary file 1 [file animals-15-01471-s001.zip]

Archive with 1 entries (1 files):
- animals-3591978-supplementary.pdf
